# Supplementary material for: Polybenzoxazine-Based Nitrogen-Containing Porous Carbon and Their Composites with NiCo Bimetallic Oxides for Supercapacitor Applications
Source: Polymers (Basel). 2024 Feb 3;16(3):430. doi: 10.3390/polym16030430 (PMC10857209; doi:10.3390/polym16030430)
Supplement: Supplementary file 1 [file polymers-16-00430-s001.zip]

Archive with 1 entries (1 files):
- polymers-2823812-supplementary.pdf
